# Supplementary material for: A Scoping Review of Interventions Designed to Support Parents With Mental Illness That Would Be Appropriate for Parents With Psychosis
Source: Front Psychiatry. 2022 Jan 27;12:787166. doi: 10.3389/fpsyt.2021.787166 (PMC8828543; doi:10.3389/fpsyt.2021.787166)
Supplement: Supplementary file 1 [file Table_1.XLSX]

## Sheet: Decisions v2 (after NS review)
	Study details							Participant details											Intervention elements																					Evaluation
No.	Intervention name	No. of reports (papers, registries, Phd theses)	Primary paper(s)	Other paper(s)	Trial registry	PhD Thesis?	Country	Parental diagnosis	Age of children	Who takes part in intervention	Who delivers intervention	Amount of training for intervention	Setting of intervention	Referral method	Group or individual	Number of sessions	Length of sessions	Time between sessions	Manualised	Explaining mental illness to child	Psychoeducation on how PMI impacts child	Psychoeducation about psychosis/MH	Psychoeducation about child development	Chance to talk about experiences of PMI	Parenting skills	Parent wellbeing or selfcare	Parent-child relationship	Parent social support	Emotional support	Money management	goal setting	Emergency/crisis planning for periods of poor MH	Family therapy	Case management	Interagency or multi team collaboration	Signposting to other supportive agencies	Mentalising component	Peer support	Separate child element	Any evaluation or just description?	Only protocol or finished evaluation?	Relevant paper(s)	No. of participants	How many mothers vs. fathers	How many with diagnosis of psychosis (%)	Qualitative evaluation?	Qualitative results	Quantitative evaluation?	Measures used
1	Child Resilience Programme
2	Child Talks+
3	Family Options
4	Family Talk
5	Family Talk
6	Family Talk
7	Family Talk
8	FWA Newpin service
9	Godparents programme
10	Integrated Family Treatent
11	Invisible Children's Project
12	KidsTime
13	KopOpOuders
14	Effective Child and Family Program EC&F (contains Let's Talk About Children)
15	Let's Talk about children
16	Let's Talk about Children booklet
17	Living with Under Fives
18	Parenting with Success and Satisfaction workbooks
19	Preventive basic care management (PBCM)
20	Think Family Whole Family Programme
21	Triple P - Every Parent’s Self-Help Workbook
22	Triple P Every Parent’s Self-Help Workbook
23	Triple P + CBT
24	Triple P + mental health components
25	Tuning into Kids
26	Child and Family Inclusive Programme
27	Parenting internet intervention
28	Counselling and support service (unnamed)
29	Therapeutic group (unnamed)
30	Strengths based parenting programme (unnamed)
31	VIA Family
32	You are Okay
33	Young SMILES
34	CHIMPS intervention
35	Leuchtturm/Lighthouse
36	Triple P
37	SEEK
[truncated: 4 more columns]
